# Supplementary material for: Novel PVA-Based Microspheres Co-Loaded with Photothermal Transforming Agent and Chemotherapeutic for Colorectal Cancer Treatment
Source: Pharmaceutics. 2021 Jun 29;13(7):984. doi: 10.3390/pharmaceutics13070984 (PMC8309159; doi:10.3390/pharmaceutics13070984)
Supplement: Supplementary file 1 [file pharmaceutics-13-00984-s001.zip]

Archive with 1 entries (1 files):
- pharmaceutics-1233075-supplementary.pdf
